# Supplementary material for: Enzyme-Flavonoid Synergistic Hydrogel: Enables Glucose-Activated Cascade Acidification and Programmed Drug Release for Diabetic Wound Therapy
Source: Gels. 2026 Jul 21;12(7):652. doi: 10.3390/gels12070652 (PMC13407840; doi:10.3390/gels12070652)
Supplement: Supplementary file 1 [file gels-12-00652-s001.zip]

Archive with 1 entries (1 files):
- gels-4390526-supplementary.pdf
